# Supplementary material for: The Effects of Commonly Consumed Dietary Fibres on the Gut Microbiome and Its Fibre Fermentative Capacity in Adults with Inflammatory Bowel Disease in Remission
Source: Nutrients. 2022 Mar 2;14(5):1053. doi: 10.3390/nu14051053 (PMC8912623; doi:10.3390/nu14051053)
Supplement: Supplementary file 1 [file nutrients-14-01053-s001.zip]

Archive with 7 entries (7 files):
- Figure S1.tiff
- Figure S2.pdf
- Figure S3.tiff
- Figure S4.pdf
- Figure S5.pdf
- Figure S6.tif
- Table S1.pdf
